# Supplementary material for: Preliminary Study on Light-Activated Antimicrobial Agents as Photocatalytic Method for Protection of Surfaces with Increased Risk of Infections
Source: Materials (Basel). 2021 Sep 14;14(18):5307. doi: 10.3390/ma14185307 (PMC8470258; doi:10.3390/ma14185307)
Supplement: Supplementary file 1 [file materials-14-05307-s001.zip]

Archive with 1 entries (1 files):
- materials-1296796-supplementary.pdf
